# Supplementary material for: Development of a fingerprinting panel using medically relevant polymorphisms
Source: BMC Med Genomics. 2009 Apr 20;2:17. doi: 10.1186/1755-8794-2-17 (PMC2684120; doi:10.1186/1755-8794-2-17)
Supplement: Additional file 1 — List of all primers used with the Sequenom assay. Excel file of the PCR primers and extension primers used for the Sequenom fingerprinting assay. [file 1755-8794-2-17-S1.xls]

## Sheet: Sheet1
	All PCR primers have the 10-mer 5' tag for weight (ACGTTGGATG)
	Small caps in the extension primers mean non-genespecific bases added for weight on the 5' end
	PCR Forward Primer	SEQUENCE
	01rs1137101-2	ACGTTGGATGATGGGCTGAACTGACATTAG
	01rs486907-2	ACGTTGGATGAGTGTAGTTCTTGAACAGCC
	02rs1042031-2	ACGTTGGATGTGAGTGAGTCAATCAGATGC
	02rs231775-2	ACGTTGGATGGCACAAGGCTCAGCTGAAC
	03rs5186-2	ACGTTGGATGCCACATAATGCATTTTCTCC
	03rs6280-2	ACGTTGGATGCTGGCACCTGTGGAGTTCT
	04rs1693482-2	ACGTTGGATGAATGACTGATGGAGGTGTGG
	04rs1799883-2	ACGTTGGATGTTAAAGGTGACACCAAGTTC
	04rs4444903-2	ACGTTGGATGTCTTCTTTCAGCCCCAATCC
	04rs4961-2	ACGTTGGATGTAGTCTTCGACTTGGGACTG
	05rs1042714-2	ACGTTGGATGAGACATGACGATGCCCATGC
	05rs351855-2	ACGTTGGATGTGGAGCGCCTGCCCTCGAT
	06rs5370-2	ACGTTGGATGCTTTTCATGATCCCAAGCTG
	06rs6296-2	ACGTTGGATGAGCGAATCCGGATCTCCTGT
	07rs11543848-2	ACGTTGGATGCTGACATTCCGGCAAGAGAC
	07rs213950-2	ACGTTGGATGCTCTGAAGGCTCCAGTTCTC
	07rs7493-2	ACGTTGGATGGTTCTCCGCATCCAGAACA
	08rs328-2	ACGTTGGATGCTTTAGCCCAGAATGCTCAC
	09rs2383206-2	ACGTTGGATGGTTCAGGATTCAGGCCATC
	10rs1800861-2	ACGTTGGATGTGCTTCAGGACGTTGAACTC
	10rs1801253-2	ACGTTGGATGCCTTCAACCCCATCATCTAC
	10rs2227564-2	ACGTTGGATGTGGTGCTATGTGCAGGTGG
	11rs1799750-2	ACGTTGGATGGTTATGCCACTTAGATGAGG
	12rs1063856-2	ACGTTGGATGATGCTCATGCACTCCAGGTC
	13rs6313-2	ACGTTGGATGCAGGCTCTACAGTAATGAC
	14rs2236225-2	ACGTTGGATGTAACCTACAAACCCTTCTGG
	15rs1800588-2	ACGTTGGATGTGTGGTGCAGAAAACCCTTC
	16rs243865-2	ACGTTGGATGAGTGACTTCTGAGCTGAGAC
	16rs4673-2	ACGTTGGATGTCTCGCCTTCCTCCCTCCC
	16rs708272-2	ACGTTGGATGAACCTGGCTCAGATCTGAAC
	17rs1800012-2	ACGTTGGATGGCCACCCCACCTGCCCAG
	17rs4291-2	ACGTTGGATGTCGGGTGTTCCGGCAAACTG
	17rs4792311-2	ACGTTGGATGCTATTACCATGTGGAAGGTG
	18rs16430-2	ACGTTGGATGGATCATGATGTAGAGTGTGG
	19rs601338-2	ACGTTGGATGTACGTCCGCTTCACCGGCTA
	19rs688-2	ACGTTGGATGCTGGGTTGACTCCAAACTTC
	20rs7121-2	ACGTTGGATGCAAAGTCAGGCACGTTCATC
	21rs234706-2	ACGTTGGATGATGCAGTACCGCAACGCCAG
	22rs4680-2	ACGTTGGATGTTTTCCAGGTCTGACAACGG
	xAMG-2	ACGTTGGATGGAACTGTAAAATTGGGACCAC
	PCR Reverse Primer	SEQUENCE
	01rs1137101-1	ACGTTGGATGCGACACTCTCCTTATGTGTT
	01rs486907-1	ACGTTGGATGGGAAGATGTGGAAAATGAGG
	02rs1042031-1	ACGTTGGATGGTGTTTGATGGCTTGGTACG
	02rs231775-1	ACGTTGGATGAAGACAGGGATGAAGAGAAG
	03rs5186-1	ACGTTGGATGAGAACATTCCTCTGCAGCAC
	03rs6280-1	ACGTTGGATGTCTGGGCTATGGCATCTCTG
	04rs1693482-1	ACGTTGGATGAGAGGCAGAAATTTCAGGGC
	04rs1799883-1	ACGTTGGATGGAAGGAAATAAATTCACAGTC
	04rs4444903-1	ACGTTGGATGAAGAAAGGAAGAACTGATGG
	04rs4961-1	ACGTTGGATGACAAGATGGCTGAACTCTGG
	05rs1042714-1	ACGTTGGATGAAGCCATGCGCCGGACCA
	05rs351855-1	ACGTTGGATGATCATCCTGTACGCGTCGG
	06rs5370-1	ACGTTGGATGGGTCTGTCACCAATGTGCTC
	06rs6296-1	ACGTTGGATGTTCTTTTCCAGCAGGGCGTC
	07rs11543848-1	ACGTTGGATGTCTGCCATGCCTTGTGCTC
	07rs213950-1	ACGTTGGATGGATGGGTTTTATTTCCAGAC
	07rs7493-1	ACGTTGGATGCTTGGAGAACAGACCCATTG
	08rs328-1	ACGTTGGATGAAAGGCACCTGCGGTATTTG
	09rs2383206-1	ACGTTGGATGCCTTACTATCCTGGTTGCCC
	10rs1800861-1	ACGTTGGATGTGCTGCATTTCAGAGAACGC
	10rs1801253-1	ACGTTGGATGAGCCCTGCGCGCGCAGCAGA
	10rs2227564-1	ACGTTGGATGAGTGATGCTCACCATCTGCG
	11rs1799750-1	ACGTTGGATGCTTGGATTGATTTGAGATAAG
	12rs1063856-1	ACGTTGGATGTGACAACCTGCGGGCTGAA
	13rs6313-1	ACGTTGGATGATTTTCAGAGTCGACTGTCC
	14rs2236225-1	ACGTTGGATGACATCGCACATGGCAATTCC
	15rs1800588-1	ACGTTGGATGAATGGGTCACTTGGCAAGGG
	16rs243865-1	ACGTTGGATGTGTTCCCTAAAACATTCCCC
	16rs4673-1	ACGTTGGATGTAGTAATTCCTGGTAAAGGG
	16rs708272-1	ACGTTGGATGCAGCCAGGTATAGGGATTTG
	17rs1800012-1	ACGTTGGATGTAGAGACAGGAGGAGGGCGA
	17rs4291-1	ACGTTGGATGCAGAGGAAGCTGGAGAAAGG
	17rs4792311-1	ACGTTGGATGTCAGTCCAGAGCGATCTTCA
	18rs16430-1	ACGTTGGATGGGACGAATGCAGAACACTTC
	19rs601338-1	ACGTTGGATGGGTGAACTCCTGGAGGATCT
	19rs688-1	ACGTTGGATGATCCTCCAAGATGGTCTTCC
	20rs7121-1	ACGTTGGATGCCCCGTGGAGCTGGCCAAC
	21rs234706-1	ACGTTGGATGTCACACTGCTGCAGGATCTC
	22rs4680-1	ACGTTGGATGACCCAGCGGATGGTGGATTT
	xAMG-1	ACGTTGGATGCTGGGCTCTGTAAAGAATAG
	Extension Primer	SEQUENCE
	01rs1137101-E	gggaTGAACTGACATTAGAGGTGAC
	01rs486907-E	AAATATAGATGACAGGACATTT
	02rs1042031-E	GCTTGACTTTCATATGGAATT
	02rs231775-E	cccctCTCAGCTGAACCTGGCT
	03rs5186-E	gTTCAATTCTGAAAAGTAGCTAA
	03rs6280-E	aaGTGTAGTTCAGGTGGC
	04rs1693482-E	tggatttgTCGTTTGAAGTCATCGGTC
	04rs1799883-E	aaacCAACTTCAATGTTTCGAAAAG
	04rs4444903-E	ttctgTCAGCCCCAATCCAAGGGTTGT
	04rs4961-E	tTGCTTCCATTCTGCC
	05rs1042714-E	ACACCTCGTCCCTTT
	05rs351855-E	CTGCCCTCGATACAGCC
	06rs5370-E	ggggttccTGATCCCAAGCTGAAAGGCAA
	06rs6296-E	gggaggggCCGGATCTCCTGTGTATGT
	07rs11543848-E	cattccgtCAAGAGACGCAGTCC
	07rs213950-E	CCAGTTCTCCCATAATCA
	07rs7493-E	ccatggtgCTCCGCATCCAGAACATTCTAT
	08rs328-E	gaaatAATGCTCACCAGCCT
	09rs2383206-E	AGGCCATCTTGCAAA
	10rs1800861-E	cccttAACTCTGACAGCAGGTCTCG
	10rs1801253-E	ctgCCGCAAGGCCTTCCAG
	10rs2227564-E	ggctagtTGCAGGTGGGCCTAAAGC
	11rs1799750-E	AGGAAATTGTAGTTAAATAATTAGAAAG
	11rs1800497-E	aaaacaccGCCATCCTCAAAGTGCTGGTC
	12rs1063856-E	TCTGGCACGTTTTGG
	13rs6313-E	CTCTACAGTAATGACTTTAACTC
	14rs2236225-E	aAAGCTTGAGTGCGATC
	15rs1800588-E	atgtggttCAGAAAACCCTTCACCCCC
	16rs243865-E	CCTGAAGAGCTAAAGAGGT
	16rs4673-E	aCCCAGGGGACAGAAG
	16rs708272-E	ctccCAGATCTGAACCCTAACT
	17rs1800012-E	tgatggcaACCCCACCTGCCCAGGGAATG
	17rs4291-E	ccccaCCGGGTCCCCATCTTC
	17rs4792311-E	tgtgtaatGTGTGGCTCATTTTCATTC
	18rs16430-E	ggAGAGTGTGGTTATGAACTTTA
	19rs601338-E	gCGGCTACCCCTGCTCCT
	19rs688-E	tATCTCAAGCATCGATGTCAA
	20rs7121-E	ggtcaggaACGTTCATCACACTCAG
	21rs234706-E	cgcacCCCCCTGGCTCACTA
	22rs4680-E	cgggtcatGCATGCACACCTTGTCCTTCA
	xAMG-E	TGGGACCACTTGAGAAAC
